# Supplementary material for: Adenosine A2A receptor as a potential regulator of Mycobacterium leprae survival mechanisms: new insights into leprosy neural damage
Source: Front Pharmacol. 2024 Jun 28;15:1399363. doi: 10.3389/fphar.2024.1399363 (PMC11239521; doi:10.3389/fphar.2024.1399363)
Supplement: Supplementary file 1 [file Table2.XLSX]

## Sheet: Supplementary table 2
Supplementary table 2
Ecto-5' Nucleotidase activity ( Figure 1A)
Experimental Conditions	Mean ± SD	Mean Diff ± SE of Diff	Fold change	Student's t-test*
	pmol Pi x min-1 x 10-4 cells	M. leprae vs N.I		(p-value)
N.I	15.66 ± 2.861	x	x	x
M. leprae (MOI 5:1)	52.21 ± 8.553	36.55 ± 4.465	3.33	0.0004
M. leprae (MOI 10:1)	49.09 ± 25.27	33.43 ± 12.33	3.13	0.0422
M. leprae (MOI 50:1)	60.02 ± 23.27	44.36 ± 11.72	3.49	0.0091
