# Supplementary material for: Adenosine A2A receptor as a potential regulator of Mycobacterium leprae survival mechanisms: new insights into leprosy neural damage
Source: Front Pharmacol. 2024 Jun 28;15:1399363. doi: 10.3389/fphar.2024.1399363 (PMC11239521; doi:10.3389/fphar.2024.1399363)
Supplement: Supplementary file 2 [file Table3.XLSX]

## Sheet: Supplementary table 3
Supplementary Table 3
Effect of AMP-CP on the Ecto-5' Nucleotidase activity (Figure 1B)
Experimental Conditions	Mean ± SD	Mean Diff ± SE of Diff	Fold change	Student's t-test*	Mean Diff ± SE of Diff	Fold change	Student's t-test*
	pmol Pi x min-1 x 10-4 cells	M. leprae vs N.I		(p-value)	M. leprae vs M. leprae + AMP-CP		(p-value)
N.I	16.62 ± 1.562	x	x	x	x	x	x
N.I + AMP-CP	21.65 ± 7.324	x	x	x	x	x	x
M. leprae (MOI 5:1)	60.43 ± 14.59	43.81 ± 8.472	2.99	0.0066	x	x	x
M. leprae (MOI 5:1) + AMP-CP	27.97 ± 2.284	x	x	x	_32.46 ± 8.526	0.468	0.019
