# Supplementary material for: Adenosine A2A receptor as a potential regulator of Mycobacterium leprae survival mechanisms: new insights into leprosy neural damage
Source: Front Pharmacol. 2024 Jun 28;15:1399363. doi: 10.3389/fphar.2024.1399363 (PMC11239521; doi:10.3389/fphar.2024.1399363)
Supplement: Supplementary file 7 [file Table6.xlsx]

## Sheet: Supplementary Table 6
Supplementary Table 6
Lipid droplet formation - (48-hours post-infection)
Adenosine effect (Figure 5 A-B)
Experimental Conditions	Mean ± SD	Mean Diff ± SE of Diff	Fold change	ANOVA*
	Lipid Droplet area/cell			(p-value)
N.I	134.9 ± 75.72	x	x	x
M. leprae	669.3 ± 274.8	534.4 ± 164.6 (N.I vs ML )	3.96	0.0153
Adenosine 100µM	189.6 ± 9.407	x	x	x
M. leprae + Adenosine 100 µM	181.5 ± 102.9	-487.8 ± 169.4 (ML vs ML + ADO)	0.27	0.0257
CGS21680 and ZM241385 effect (Figure 6 A-B)
N.I	135.9 ± 65.15	x	x	x
CGS21680 100µM	236.3± 139.7	x	x	x
ZM241385 1µM	416.5 ± 77.47	280.6 ± 53.72 (N.I vs ZM241385 )	2.06	0.0131
CGS21680 100µM + ZM241385 1µM	301 ± 55.37	x	x	x
M. leprae	426.7 ± 55.18	290.8 ± 46.86 (N.I vs ML )	2.14	0.0094
M. leprae + CGS21680 100µM	164.7 ± 20.91	-262.0 ± 34.07 (ML vs ML + CGS)	0.614	0.0428
M. leprae + ZM241385 1µM	762.2 ± 143.2	335.5 ± 88.62 (ML vs ML + ZM)	1786	0.0044
M. leprae + CGS21680 100µM + ZM241385 1µM	654.1 ± 51.35	489.4 ± 32.01 (ML + CGS vs ML +ZM + CGS)	2.97	<0.0001
*ANOVA with Bonferroni's multiple comparisons test
