# Supplementary material for: Adenosine A2A receptor as a potential regulator of Mycobacterium leprae survival mechanisms: new insights into leprosy neural damage
Source: Front Pharmacol. 2024 Jun 28;15:1399363. doi: 10.3389/fphar.2024.1399363 (PMC11239521; doi:10.3389/fphar.2024.1399363)
Supplement: Supplementary file 8 [file Table4.XLSX]

## Sheet: Supplementary Table 4
Supplementary Table 4
Gene expression
Experimental Conditions	Mean ± SD	M. leprae vs N.I
		Mean Diff ± SE of Diff	Fold change	Student's t-test (p-value)
Purinergic genes
NT5E (Figure 1C)
N.I	1.000 ± 0.3681	0.5315 ± 0.1734	1182	0.0074
M.leprae	1.532 ± 0.3677
ADA (Figure 2A)
N.I	1.140 ± 0.3081	0.5742 ± 0.2487	1.20	0.0436
M.leprae	1.714 ± 0.5254
ADORA2A (Figure 3B)
N.I	1.000±0.3645	-0.3448 ± 0.1464	0.655	0.0336
M.leprae	0.6552±0.1966
