# Supplementary material for: Adenosine A2A receptor as a potential regulator of Mycobacterium leprae survival mechanisms: new insights into leprosy neural damage
Source: Front Pharmacol. 2024 Jun 28;15:1399363. doi: 10.3389/fphar.2024.1399363 (PMC11239521; doi:10.3389/fphar.2024.1399363)
Supplement: Supplementary file 9 [file Table1.xlsx]

## Sheet: Supplementary Table 1
Supplementary Table 1: Primers Sequence
Target	forward	reverse
NT5E	5' CTGGATGGCTCCTCTCAATC '3	5' TGACCATTCCCACTCTTGAC '3
ENTPD1	5' CTCATGCAT3TCCCGGT '3	5' ACGCCTGTGTCATTCTCCTT '3
ADORA2A	5' CAGAGCAAGAGGCAGGTATCTC '3	5' TAATTCTGCATCTCCCGAAACCA '3
ADORA2B	5' TATGCTTACCGGAACCGAGA '3	5' TGACCATTCCCACTCTTGAC '3
ADORA1	5' CTTGGGTGCTTGCCTCGT '3	5' GCCTGGAAAGCTGAGATGGA 3'
ADORA3	5' GCTTACCGTCAGATACAAGA '3	5' GTTTCATGTTCCAGCCAACA 3'
ADORA3	5' CGGCAAAAGTCAAACTCACA '3	5' AGTCCTTGGGAATCACTTTC '3
ADA	5' TTACCAGATGACCAAACGGG '3	5' GTGGCATCCCATAGGCTTAGTTA '3
PPARY	5' ACCAAAGTGCAATCAAAGTGGA '3	5' ATGAGGGAGTTGGAAGGCTCT '
PLIN3	5' AGGTCCTAAGCCTGATGGAAAC '3	5' GCAGTTCGTGGGCAATGTC '3
ABCA1	5' AGCGACTCCACATAGAAGACT '3	5' TGCAACGTCCACTACTGTCT '3
SREBPF2	5' GGCTGAAGAATAGGAGTTGCC '3	5' AACGGTCATTCACCCAGGTC '3
SREBPF1	5' GCAATTTGGTGCCAATCCTCT '3	5' GCACAACACCTTATGGTATGACA '3
CD36	5' GGCTGTGACCGGAACTGTG '3	5' AGGTCTCCAACTGGCATTAGAA '3
HMGCR	5' CCTGTTTGCAGATGCTAGGTGTT '3	5' GCCAATGCTGCCATAAGTGA '3
CYP27A1	5' GGTGCTTTACAAGGCCAAGTA '3	5' TCCCGGTGCTCCTTCCATAG '3
RPL13	5' GACAAGAAAAAGCGGATGGT '3	5' GTACTTCCAGCCAACCTCGT '3
