# Supplementary material for: Adenosine A2A receptor as a potential regulator of Mycobacterium leprae survival mechanisms: new insights into leprosy neural damage
Source: Front Pharmacol. 2024 Jun 28;15:1399363. doi: 10.3389/fphar.2024.1399363 (PMC11239521; doi:10.3389/fphar.2024.1399363)
Supplement: Supplementary file 10 [file Table5.xlsx]

## Sheet: Supplementary table 5
Supplementary Table 5
Protein Expression
Experimental Conditions	Mean ± SD	M. leprae vs N.I
		Mean Diff ± SE of Diff	Fold change	Student's t-test* (p-value)
CD73 (24hours post-infection) - Figure 1C-D
N.I	558.8 ± 478.7	821.3 ± 250.9	1470	0.0170
M.leprae	821.3 ± 250.9
ADA (24hours post-infection) - Figure 2B-C
N.I	424.0 ± 291.6	461.4 ± 246.4	2.09	0.1344
M.leprae	885.5 ± 311.6
ADA (48hours post-infection) - Figure 2D-E
N.I	296.3 ± 206.1	704.6 ± 250.1	3.37	0.0480
M.leprae	1001 ± 381.1
A2AR (24-hours post-infection) - Figure 4 A-B
N.I	1311 ± 327.5	-723.9 ± 175.1	0.45	0.0056
M.leprae	587.5 ± 124.3
A2AR (48-hours post-infection) - Figure 4 C-D
N.I	1896 ± 1111	-1466 ± 499.9	0.22	0.0098
M.leprae	429.9 ± 126.9
p-CREB (48-hours post-infection) - Figure 4 E-F
				ANOVA* (p-value)
N.I	1.655 ± 0.1479	x	x	x
NI + CGS21680 100µM	2.054 ± 0.1438	-0.3992 ± 0.1711 (NI vs CGS)	1.24	0.048
M.leprae	0.7153 ± 0.2479	0.94 ± 0.1711 (NI vs ML)	0.43	0.0012
M.leprae + CGS21680 100µM	1.821 ± 0.2677	-1.106 ± 0.1711 (ML vs ML +CGS)	2.55	0.0006
IL-6 (48-hours post-infection) - Figure 8 A
				ANOVA* (p-value)
N.I	747.3 ± 44.64	x	x	x
NI + CGS21680 100µM	688.6 ± 35.42	x	x	x
M.leprae	628.7 ± 25.27	-118.6 ± 29.62 (NI vs ML)	0.84	0.0053
M.leprae + CGS21680 100µM	722.3 ± 26.55	93.52 ± 21.16 (ML vs ML +CGS)	1.15	0.0193
IL-8 (48-hours post-infection) - Figure 8 B
				ANOVA* (p-value)
N.I	11911 ± 1822	x	x	x
NI + CGS21680 100µM	6163 ± 4959	-5749 ± 2157 (NI vs CGS)	0.48	0.029
M.leprae	17030 ± 2787	5119 ± 1359 (NI vs ML)	1.43	0.0124
M.leprae + CGS21680 100µM	7474 ± 1693	-9556 ± 1331 (ML vs ML +CGS)	0.56	<0.0001
*ANOVA with Bonferroni's multiple comparisons test
