# Supplementary material for: Adenosine A2A receptor as a potential regulator of Mycobacterium leprae survival mechanisms: new insights into leprosy neural damage
Source: Front Pharmacol. 2024 Jun 28;15:1399363. doi: 10.3389/fphar.2024.1399363 (PMC11239521; doi:10.3389/fphar.2024.1399363)
Supplement: Supplementary file 11 [file Table7.xlsx]

## Sheet: Supplementary Table 7
Supplementary Table 7 : Cellular process of green and red clusters
Green nodes
Color	Category	Term ID	Term description	Observed gene count	Background gene count	Strength	False Discovery Rate	Matching genes in your network
red	GO Process	GO:0010885	Regulation of cholesterol storage	5	17	2.68	6.57e-09	PPARG,SREBF2,ABCG1,ABCA1,CD36
limegreen	GO Process	GO:0032879	Regulation of lipid localization	10	2103	0.89	8.30e-06	PLIN3,PPARG,HMGCR,SREBF1,SREBF2,ABCG1,ABCA1,IL6,CREB1,CD36
blue	GO Process	GO:0006629	Lipid metabolic process	8	1210	1.04	4.30e-05	CYP27A1,PPARG,HMGCR,SREBF1,SREBF2,ABCG1,ABCA1,CD36
yellow	GO Process	GO:0007166	Cell surface receptor signaling pathway	6	2040	0.68	0.0456	PPARG,CXCL8,SREBF1,ABCA1,IL6,CD36
Red nodes
blue	GO Process	GO:0050728	Negative regulation of inflammatory response	3	147	2.13	0.0027	NT5E,ADA,ADORA2A
limegreen	GO Process	GO:0046085	Adenosine metabolic process	2	11	3.08	0.0032	NT5E,ADA
