# Supplementary material for: Adenosine A2A receptor as a potential regulator of Mycobacterium leprae survival mechanisms: new insights into leprosy neural damage
Source: Front Pharmacol. 2024 Jun 28;15:1399363. doi: 10.3389/fphar.2024.1399363 (PMC11239521; doi:10.3389/fphar.2024.1399363)
Supplement: Supplementary file 12 [file Table8.xlsx]

## Sheet: Supplementary Table 8
Supplementary Table 8
Gene expression
Lipid genes
PLIN3
Experimental Conditions	Mean ± SD	Mean Diff ± SE of Diff		Fold change	Student's t-test (p-value)
		M. leprae vs N.I	M. leprae vs M.leprae +CGS
N.I	1.005 ± 0.7941	3.798 ± 1.336	x	x	x
M.leprae	4.803± 2.551		-3.739 ± 1.340	4.80	0.0294
M.leprae + CGS21680	1.064 ± 0.8247	x		0.22	0.0316
PPARg
N.I	0.6014 ± 0.4730	1.394 ± 0.2974
M.leprae	1.995 ± 0.3608		-1.397 ± 0.4473	3.31	0.0034
M.leprae + CGS21680	0.5985 ± 0.8187			0.30	0.0205
CD36
N.I	1.116 ± 0.4159	1.334 ± 0.5184
M.leprae	2.45 ± 0.9498		-1.491 ± 0.5227	2.19	0.0421
M.leprae + CGS21680	0.9588 ± 0.4369			0.39	0.0291
SREBF1
N.I	1.581±0.3219	0.2728 ± 0.5496
M.leprae	1.853±1.051		-1.649 ± 0.5303	1.17	ns
M.leprae + CGS21680	0.2043±0.1423			0.11	0.0209
HMGCR
N.I	0.6945±0.3904	3.691 ± 1.103
M.leprae	4.386±2.171		-3.194 ± 1.290	6.31	0.0155
M.leprae + CGS21680	1.192±1.394			0.27	0.0481
ABCA1
N.I	0.9798±0.6519	1.516 ± 0.4021
M.leprae	2.496±0.4709		2.076 ± 0.7831	2.54	0.0093
M.leprae + CGS21680	4.572±1.494			1.83	0.038
CYP27A1
N.I	1.00±0.1067	7.066 ± 2.465
M.leprae	8.066 ± 4.929		-0.9898 ± 4.136	8066	0.0286
M.leprae + CGS21680	7.076±6.643			0.88	ns
